# Supplementary material for: Current Knowledge on Spinal Meningiomas—Surgical Treatment, Complications, and Outcomes: A Systematic Review and Meta-Analysis (Part 2)
Source: Cancers (Basel). 2022 Dec 16;14(24):6221. doi: 10.3390/cancers14246221 (PMC9777510; doi:10.3390/cancers14246221)
Supplement: Supplementary file 1 [file cancers-14-06221-s001.zip]

Archive with 3 entries (3 files):
- Supplementary file S1, PRISMA checklist (part 2).pdf
- Supplementary file S2, Search strategy.pdf
- Supplementary file S3, Supplementary figures and tables.pdf
